# Supplementary material for: Adherence to Plant-Based Dietary Patterns and Digestive Cancers: A Scoping Review
Source: Nutrients. 2026 Feb 26;18(5):756. doi: 10.3390/nu18050756 (PMC12986450; doi:10.3390/nu18050756)
Supplement: Supplementary file 1 [file nutrients-18-00756-s001.zip]

Archive with 1 entries (1 files):
- nutrients-4122404-supplementary.pdf
